# Supplementary material for: E2F8, a direct target of miR-144, promotes papillary thyroid cancer progression via regulating cell cycle
Source: J Exp Clin Cancer Res. 2017 Mar 7;36:40. doi: 10.1186/s13046-017-0504-6 (PMC5341194; doi:10.1186/s13046-017-0504-6)
Supplement: Additional file 1: Table S1. — A list of 143 genes with highest co-expression correlation (Pearson r value > 0.5) with E2F8 in TCGA PTC dataset. (XLSX 13 kb) [file 13046_2017_504_MOESM1_ESM.xlsx]

## Sheet: Sheet1
Gene symbol	Pearson r value(r>0.5)
ASPM	0.816688
CENPF	0.799884
NUSAP1	0.793599
MKI67	0.793599
CKAP2L	0.788482
RRM2	0.787473
TOP2A	0.782846
HMMR	0.780818
KIF14	0.780238
DLGAP5	0.778955
GTSE1	0.778014
CEP55	0.77339
KIF4A	0.769943
TPX2	0.768914
KIF18B	0.767994
KIF11	0.767845
NCAPG	0.765049
CDCA8	0.763331
LMNB1	0.762792
ANLN	0.761718
NEK2	0.758923
HJURP	0.755414
CCNA2	0.754638
ESCO2	0.752551
NCAPH	0.751513
POLQ	0.751016
DEPDC1	0.750676
CENPE	0.749016
ESPL1	0.748227
KIF20A	0.744698
FOXM1	0.744278
NUF2	0.739769
KIFC1	0.739122
KIF23	0.737733
SGOL1	0.73646
PRC1	0.725616
CENPA	0.721624
MELK	0.72136
SPC25	0.720639
SHCBP1	0.718775
NEIL3	0.714048
CDCA2	0.713038
TRIP13	0.711307
PLK1	0.710605
SKA3	0.709996
EPR1	0.703224
PBK	0.70159
TTK	0.696652
BUB1	0.696016
UBE2C	0.689146
SKA1	0.688883
CCNB2	0.688837
KIF15	0.688802
ERCC6L	0.686353
FAM83D	0.68144
CDKN3	0.673294
EXO1	0.673138
NDC80	0.67279
AURKB	0.668758
CDCA5	0.665746
RACGAP1	0.662349
DIAPH3	0.657837
FAM72D	0.653997
TROAP	0.653449
CDC25C	0.650051
EZH2	0.647299
BUB1B	0.646861
IQGAP3	0.643922
GSG2	0.640228
C12orf48	0.639769
FAM72B	0.639289
FAM64A	0.637016
STIL	0.63409
CDK1	0.624001
C11orf82	0.621333
E2F7	0.62059
FAM72A	0.617737
CASC5	0.616717
MYBL2	0.61328
ARHGAP11A	0.612224
PLK4	0.609909
SGOL2	0.603358
FAM54A	0.60304
TRIM59	0.602887
BLM	0.602726
ADAM19	0.602277
BIRC5	0.600152
MYBL1	0.595015
AURKA	0.590826
CENPI	0.587835
UHRF1	0.582388
RAD51	0.57712
FANCI	0.566602
CKAP2	0.563099
BRCA2	0.562702
ARHGAP11B	0.562011
CASP3	0.561302
MAD2L1	0.554854
NDE1	0.554359
E2F2	0.552634
FANCD2	0.552354
CLSPN	0.55126
RAD51AP1	0.550808
WIPF1	0.549088
KIAA1524	0.548908
CDK5R1	0.548151
BRIP1	0.547492
KPNA2	0.547139
SMC4	0.545157
KIF2C	0.544123
2016-03-01	0.542654
MCM10	0.539162
KIAA1949	0.533607
ACTR3	0.532047
MYD88	0.531518
ARNTL2	0.530807
SPC24	0.530171
PRR11	0.52998
CENPL	0.527797
TACC3	0.525559
OIP5	0.524388
ORC1L	0.523628
CDCA3	0.522982
ZWILCH	0.522718
CCR4	0.520304
TNFRSF9	0.518201
ITGA4	0.516974
DBF4	0.515909
CAMK4	0.515506
CRLF3	0.51511
MND1	0.514264
MTBP	0.513726
DOCK2	0.51331
CCDC18	0.513021
TPM4	0.510868
CSF2RB	0.510302
DNMT1	0.508309
GPSM2	0.507214
C6orf150	0.506011
TLR6	0.505415
RAP2C	0.505144
C1orf112	0.501359
ALPK2	0.501199
