# Supplementary material for: E2F8, a direct target of miR-144, promotes papillary thyroid cancer progression via regulating cell cycle
Source: J Exp Clin Cancer Res. 2017 Mar 7;36:40. doi: 10.1186/s13046-017-0504-6 (PMC5341194; doi:10.1186/s13046-017-0504-6)
Supplement: Additional file 2: Table S2. — Sequences of qRT-PCR primers. (XLSX 9 kb) [file 13046_2017_504_MOESM2_ESM.xlsx]

## Sheet: Sheet1
Sequences of qRT-PCR primers
Gene	Sense	Anti-sense
E2F8	CCAACCCTGCTGTGAATA	TTTCTGGCTCATTACCCT
CCND1	CCCGCACGATTTCATTGAAC	AGGGCGGATTGGAAATGAAC
CCNE1	CGGTATATGGCGACACAAGA	AGGGGACTTAAACGCCACTT
CCNE2	CAGGTTTGGAGTGGGACAGT	CTCCATTGCACACTGGTGAC
CDK1	CGGGATCTACCATACCAT	GCCTATACTCCAAATGTCAACTGG
CDK4	AGTTCGTGAGGTGGCTTTA	GGGTGCCTTGTCCAGATA
CDK6	TGCACAGTGTCACGAACAGA	ACCTCGGAGAAGCTGAAACA
CDKN1A	GCAGACCAGCATGACAGATTT	GGATTAGGGCTTCCTCTTGGA
CDKN1B	TGGAGAAGCACTGCAGAGAC	GCGTGTCCTCAGAGTTAGCC
β-actin	GAAATCGTGCGTGACATTAA	AAGGAAGGCTGGAAGAGTG
U6	GCTTCGGCAGCACATATACTAAAAT	CGCTTCACGAATTTGCGTGTCAT
